# Supplementary material for: Increasing Uptake of COVID-19 Vaccination and Reducing Health Inequalities in Patients on Renal Replacement Therapy—Experience from a Single Tertiary Centre
Source: Vaccines (Basel). 2022 Jun 13;10(6):939. doi: 10.3390/vaccines10060939 (PMC9231261; doi:10.3390/vaccines10060939)
Supplement: Supplementary file 1 [file vaccines-10-00939-s001.zip]

Archive with 1 entries (1 files):
- vaccines-1734515-supplementary.pdf
